# Supplementary material for: Radiogenomics-Based Risk Prediction of Glioblastoma Multiforme with Clinical Relevance
Source: Genes (Basel). 2024 Jun 1;15(6):718. doi: 10.3390/genes15060718 (PMC11202835; doi:10.3390/genes15060718)
Supplement: Supplementary file 1 [file genes-15-00718-s001.zip]

Archive with 1 entries (1 files):
- genes-2986449-supplementary.pdf
